# Supplementary material for: Plastome data reveal multiple geographic origins of Quercus Group Ilex
Source: PeerJ. 2016 Apr 21;4:e1897. doi: 10.7717/peerj.1897 (PMC4846808; doi:10.7717/peerj.1897)
Supplement: File S2 — Intra- and intertaxonomic minimum and maximum pairwise genetic distances in Fagales based on the used plastid markers. [file peerj-04-1897-s002.xlsx]

## Sheet: Readme!
	Plastome data reveal multiple geographic origins of Quercus Group Ilex
	Marco Cosimo Simeone1,*, Guido W. Grimm2, Alessio Papini3, Federico Vessella1, Simone Cardoni1, Enrico Tordoni4, Roberta Piredda5, Alain Franc6,7, Thomas Denk8
	1 = Department of Agricultural and Forestry Science (DAFNE), Università degliStudi della Tuscia, via S. Camillo deLellis, 01100 Viterbo, Italy
	2 = Department of Palaeontology, University of Vienna, Althanstrasse 14 (UZA II), 1090 Wien, Austria
	3 =Dipartimento di BiologiaVegetale, Università degli studi di Firenze, via La Pira 4, 50121 Firenze, Italy
	4 =Department of Life Science, Università degli studi di Trieste, via L. Giorgieri 10, 34127 Trieste, Italy
	5 =Stazione Zoologica Anton Dohrn, Villa Comunale, 8012 Napoli, Italy
	6 = INRA, UMR BIOGECO-1202, 69 route d’Arcachon, F-33612 Cestas, France
	7 = Université Bordeaux, UMR BIOGECO-1202, Avenue des Facultés, F-33405 Talence, France
	8= Department of Palaeobiology, Swedish Museum of Natural History, Box 50007, 10405 Stockholm, Sweden
	Corresponding Author
	Marco Cosimo Simeone
	mcsimeone@unitus.it
	File S2. Intra- and intertaxonomic minimum and maximum pairwise genetic distances
	The sheets in this file include (gradually colour-coded, red = highest values, green = lowest values [usually 0]) tabulations of maximum intra-specific and mininum and maximum intrageneric/intra-group inter-species pairwise distances in target plastid gene regions under different models of evolution to illustrate the overall divergence in infrageneric groups of Quercus compared to other Fagaceae,…
	Data basis: New data (on Quercus) and data harvested from gene banks (Quercus and other)
	Sheet labels: <gene region>.<family>
	Taxonomic notes:
	We follow the concept of four distinct genera in Nothofagaceae by Heenan and Smissen (2013)
	The three monotypic Fagaceae genera Trigonobalanus, Formanodendron,and Colombobalanus are collectively addressed as "trigonobalanoids".
	References:
	Heenan, P. B., and R. D. Smissen. 2013. Revised circumscription of Nothofagus and recognition of the segregate genera Fuscospora, Lophozonia, and Trisyngyne (Nothofagaceae). Phytotaxa 146:1–31.

## Sheet: matK.Fagaceae
Intra- and interclade matK distances within Fagaceae
Intra-generic differentiation				Min. intra-specific distance				Min. inter-specific distance				Max. inter-specific distance
		Nt	Ns	Unc.-p	K2P	HKY85	GTR+G	Unc.-p	K2P	HKY85	GTR+G	Unc.-p	K2P	HKY85	GTR+G
	Quercus	87	255	0	0	0	0	0	0	0	0	0.023115	0.0235011	0.0235085	0.024666
	Gr. Ilex	21	95	0	0	0	0	0	0	0	0	0.018768	0.0190185	0.0190394	0.0197847
	Gr. Cerris	11	44	0	0	0	0	0	0	0	0	0.00467578	0.00469226	0.00469251	0.00476371
	Gr. Cyclobalanopsis	9	15	0	0	0	0	0	0	0	0	0.012987	0.0131024	0.0131046	0.0133634
	Gr. Protobalanus	5	11	0	0	0	0	0	0	0	0	0.00865801	0.00870997	0.00870588	0.00889707
	Gr. Lobatae	8	11	0	0	0	0	0	0	0	0	0.0140042	0.0141442	0.0142163	0.0145373
	Gr. Quercus	33	79	0	0	0	0	0	0	0	0	0.0187864	0.0190373	0.0190521	0.01975
	Fagus	9	30	0	0	0	0	0	0	0	0	0.00711825	0.00715498	0.00716473	0.00735631
	Subg. Engleriana	2	6	0	0	0	0	0	0	0	0	0.00285748	0.00286363	0.00285772	0.00291762	Italic: max intra-specific distance
	Subg. Fagus	7	24	0	0	0	0	0	0	0	0	0.00711825	0.00715498	0.00716473	0.00735631							Max. inter-specific distance within a genus
	Castanea	6	15	0	0	0	0	0	0	0	0	0.00582242	0.00585	0.00587612	0.00600061						Other Fagaceae	0.020834
	Castanopsis	5	5	--	--	--	--	0	0	0	0	0.014181	0.0143188	0.014216	0.0146739
	Lithocarpus	5	5	--	--	--	--	0	0	0	0	0.00935042	0.0094257	0.0095037	0.00964602
	Notholitocarpus	1	1	--	--	--	--	--	--	--	--	--	--	--	--
	Chrysolepis	2	2	--	--	--	--	0	0	0	0	0	0	0	0
	Trigonobalanoids	2	4	0.001683	0.001686	0.001701	0.001703	0.020767	0.021138	0.020781	0.02222	0.020834	0.0211383	0.020787	0.0222833
Inter-clade differentiation				Quercus	Gr. Ilex	Gr. Cerris	Gr. Cyclobalanopsis	Gr. Protobalanus	Gr. Lobatae	Gr. Quercus	Notholitocarpus	Chrysolepis	Castanea	Castanopsis	Lithocarpus	Trigonobalanoids	Fagus	Subg. Engleriana	Subg. Fagus			Inter-taxon distance
Unc.-p	Quercus			--	--	--	--	--	--	--	0.00776393	0.007763	0.00853423	0.0113706	0.0128159	0.017901	0.0921479	--	--			Min.	Max.
	Gr. Ilex			--	--	0.00629256	0.00730888	0.00711463	0.0104222	0.0129415	0.00592085	0.00592184	0.0059287	0.00921706	0.0105871	0.016476	--	0.0901185	0.0899254		Quercus	0.007763	0.0921479
	Gr. Cerris			--	0.00629256	--	0.00742749	0.00865867	0.0119764	0.015224	0.00746122	0.00746484	0.00485522	0.00832659	0.00960925	0.0184833	--	0.0903851	0.0901918		Fagus	0.0914164	0.0984614
	Gr. Cyclobalanopsis			--	0.00730888	0.00742749	--	0.00815	0.0112699	0.0136056	0.00691797	0.00691852	0.00597944	0.00837232	0.00966839	0.0156305	--	0.091265	0.0910642		Other Fagaceae	0	0.0984614
	Gr. Protobalanus			--	0.00711463	0.00865867	0.00815	--	0.00853662	0.011793	0.00406777	0.00406777	0.00712547	0.00957714	0.0122236	0.0142836	--	0.0927949	0.0926026		Excl. Fagus		0.0194982
	Gr. Lobatae			--	0.0104222	0.0119764	0.0112699	0.00853662	--	0.0147789	0.00732335	0.00732638	0.0105325	0.014087	0.0152588	0.0185378	--	0.0959101	0.09571
	Gr. Quercus			--	0.0129415	0.015224	0.0136056	0.011793	0.0147789	--	0.0107059	0.0107002	0.0139571	0.0159596	0.0174847	0.0199728	--	0.095437	0.095296
	Notholithocarpus			0.00776393	0.00592085	0.00746122	0.00691797	0.00406777	0.00732335	0.0107059	--	0	0.00609692	0.00959421	0.010939	0.0128482	0.0914164	0.0915692	0.0913782
	Chrysolepis			0.007763	0.00592184	0.00746484	0.00691852	0.00406777	0.00732638	0.0107002	0	--	0.00610017	0.00960134	0.0109443	0.0128566	0.0914393	0.0915924	0.091401
	Castanea			0.00853423	0.0059287	0.00485522	0.00597944	0.00712547	0.0105325	0.0139571	0.00609692	0.00610017	--	0.00655188	0.0079138	0.0155872	0.0918953	0.0920525	0.091856
	Castanopsis			0.0113706	0.00921706	0.00832659	0.00837232	0.00957714	0.014087	0.0159596	0.00959421	0.00960134	0.00655188	--	0.0108969	0.018507	0.0935987	0.0937632	0.0935575
	Lithocarpus			0.0128159	0.0105871	0.00960925	0.00966839	0.0122236	0.0152588	0.0174847	0.010939	0.0109443	0.0079138	0.0108969	--	0.0194982	0.0939043	0.0940698	0.093863
	Trigonobalanoids			0.017901	0.016476	0.0184833	0.0156305	0.0142836	0.0185378	0.0199728	0.0128482	0.0128566	0.0155872	0.018507	0.0194982	--	0.0984614	0.0986331	0.0984185
	Fagus			0.0921479	--	--	--	--	--	--	0.0914164	0.0914393	0.0918953	0.0935987	0.0939043	0.0984614	--	--	--
	Subg. Engleriana			--	0.0901185	0.0903851	0.091265	0.0927949	0.0959101	0.095437	0.0915692	0.0915924	0.0920525	0.0937632	0.0940698	0.0986331	--	--	0.00156522
	Subg. Fagus			--	0.0899254	0.0901918	0.0910642	0.0926026	0.09571	0.095296	0.0913782	0.091401	0.091856	0.0935575	0.093863	0.0984185	--	0.00156522	--
K2P	Quercus			--	--	--	--	--	--	--	0.007814	0.0078135	0.00860234	0.011475	0.01295	0.018135	0.0986388	--	--
	Gr. Ilex			--	--	0.00632679	0.00735002	0.00715347	0.010504	0.0130652	0.00595048	0.00595248	0.00595906	0.00928244	0.0106748	0.016671	--	0.0962968	0.0960703
	Gr. Cerris			--	0.00632679	--	0.00746703	0.00871486	0.0120847	0.0153928	0.00750726	0.00751094	0.00487425	0.00837772	0.00967829	0.0187298	--	0.0966814	0.0964536
	Gr. Cyclobalanopsis			--	0.00735002	0.00746703	--	0.008197	0.0113592	0.0137383	0.00695209	0.00695209	0.00600734	0.0084278	0.00973781	0.0158025	--	0.097608	0.0973723
	Gr. Protobalanus			--	0.00715347	0.00871486	0.008197	--	0.00858943	0.0118947	0.00408066	0.00408066	0.00716847	0.00964875	0.0123401	0.0144332	--	0.099379	0.0991522
	Gr. Lobatae			--	0.010504	0.0120847	0.0113592	0.00858943	--	0.0149361	0.00736427	0.00736734	0.0106212	0.0142363	0.0154399	0.0187822	--	0.102989	0.102751
	Gr. Quercus			--	0.0130652	0.0153928	0.0137383	0.0118947	0.0149361	--	0.0107909	0.0107795	0.0141036	0.016147	0.0177173	0.0202626	--	0.102403	0.102235
	Notholithocarpus			0.007814	0.00595048	0.00750726	0.00695209	0.00408066	0.00736427	0.0107909	--	0	0.00613369	0.00966842	0.0110405	0.0129688	0.097831	0.0980111	0.0977857
	Chrysolepis			0.0078135	0.00595248	0.00751094	0.00695209	0.00408066	0.00736734	0.0107795	0	--	0.00613698	0.00967566	0.0110513	0.0129774	0.097857	0.0980378	0.097812
	Castanea			0.00860234	0.00595906	0.00487425	0.00600734	0.00716847	0.0106212	0.0141036	0.00613369	0.00613698	--	0.00658675	0.00796413	0.0157669	0.098361	0.0985465	0.0983149
	Castanopsis			0.011475	0.00928244	0.00837772	0.0084278	0.00964875	0.0142363	0.016147	0.00966842	0.00967566	0.00658675	--	0.010988	0.018763	0.100306	0.1005	0.100257
	Lithocarpus			0.01295	0.0106748	0.00967829	0.00973781	0.0123401	0.0154399	0.0177173	0.0110405	0.0110513	0.00796413	0.010988	--	0.0197777	0.100743	0.100939	0.100693
	Trigonobalanoids			0.018135	0.016671	0.0187298	0.0158025	0.0144332	0.0187822	0.0202626	0.0129688	0.0129774	0.0157669	0.018763	0.0197777	--	0.105862	0.106065	0.105811
	Fagus			0.0986388	--	--	--	--	--	--	0.097831	0.097857	0.098361	0.100306	0.100743	0.105862	--	--	--
	Subg. Engleriana			--	0.0962968	0.0966814	0.097608	0.099379	0.102989	0.102403	0.0980111	0.0980378	0.0985465	0.1005	0.100939	0.106065	--	--	0.00156863
	Subg. Fagus			--	0.0960703	0.0964536	0.0973723	0.0991522	0.102751	0.102235	0.0977857	0.097812	0.0983149	0.100257	0.100693	0.105811	--	0.00156863	--
HKY85	Quercus			--	--	--	--	--	--	--	0.007816	0.00781619	0.008612	0.011449	0.012934	0.018122	0.094519	--	--
	Gr. Ilex			--	--	0.0063353	0.00736353	0.00714196	0.0105008	0.013052	0.00594488	0.00594646	0.00596738	0.00924814	0.0106478	0.016615	--	0.0974099	0.0971798
	Gr. Cerris			--	0.0063353	--	0.00748943	0.00872133	0.012112	0.0154094	0.0075201	0.00752846	0.00488687	0.00836706	0.00968311	0.0187224	--	0.097875	0.0976444
	Gr. Cyclobalanopsis			--	0.00736353	0.00748943	--	0.008196	0.0113637	0.0137389	0.00696796	0.00697053	0.00601517	0.00839073	0.00971004	0.0156952	--	0.0986419	0.0984066
	Gr. Protobalanus			--	0.00714196	0.00872133	0.008196	--	0.00859586	0.0118933	0.00408179	0.00408179	0.00717029	0.00962746	0.0123056	0.014438	--	0.100586	0.100353
	Gr. Lobatae			--	0.0105008	0.012112	0.0113637	0.00859586	--	0.0149565	0.00738565	0.00738565	0.0106313	0.0142233	0.0154577	0.0188139	--	0.104124	0.103884
	Gr. Quercus			--	0.013052	0.0154094	0.0137389	0.0118933	0.0149565	--	0.0107903	0.0107903	0.0141155	0.0161209	0.0177003	0.0203039	--	0.103679	0.103501
	Notholithocarpus			0.007816	0.00594488	0.0075201	0.00696796	0.00408179	0.00738565	0.0107903	--	0	0.00616016	0.00965196	0.0110442	0.0129394	0.098975	0.0991602	0.0989294
	Chrysolepis			0.00781619	0.00594646	0.00752846	0.00697053	0.00408179	0.00738565	0.0107903	0	--	0.00615918	0.00965789	0.0110442	0.0129484	0.099039	0.0992241	0.0989931
	Castanea			0.008612	0.00596738	0.00488687	0.00601517	0.00717029	0.0106313	0.0141155	0.00616016	0.00615918	--	0.00655423	0.00793961	0.015645	0.099474	0.0996614	0.0994276
	Castanopsis			0.011449	0.00924814	0.00836706	0.00839073	0.00962746	0.0142233	0.0161209	0.00965196	0.00965789	0.00655423	--	0.0109825	0.0187155	0.101363	0.101557	0.101315
	Lithocarpus			0.012934	0.0106478	0.00968311	0.00971004	0.0123056	0.0154577	0.0177003	0.0110442	0.0110442	0.00793961	0.0109825	--	0.0198189	0.101894	0.102092	0.101845
	Trigonobalanoids			0.018122	0.016615	0.0187224	0.0156952	0.014438	0.0188139	0.0203039	0.0129394	0.0129484	0.015645	0.0187155	0.0198189	--	0.106827	0.107044	0.106773
	Fagus			0.094519	--	--	--	--	--	--	0.098975	0.099039	0.099474	0.101363	0.101894	0.106827	--	--	--
	Subg. Engleriana			--	0.0974099	0.097875	0.0986419	0.100586	0.104124	0.103679	0.0991602	0.0992241	0.0996614	0.101557	0.102092	0.107044	--	--	0.00156443
	Subg. Fagus			--	0.0971798	0.0976444	0.0984066	0.100353	0.103884	0.103501	0.0989294	0.0989931	0.0994276	0.101315	0.101845	0.106773	--	0.00156443	--
GTR+G	Quercus			--	--	--	--	--	--	--	0.007963	0.00796201	0.008802	0.011794	0.013468	0.018937	0.112383	--	--
	Gr. Ilex			--	--	0.00648665	0.00748897	0.0072874	0.0107189	0.0134302	0.00604143	0.00604352	0.00606297	0.00950255	0.0110674	0.0173898	--	0.115159	0.114805
	Gr. Cerris			--	0.00648665	--	0.00760399	0.0089364	0.0123987	0.0159572	0.00767772	0.00768578	0.00494155	0.00854938	0.0100349	0.0197409	--	0.115999	0.115629
	Gr. Cyclobalanopsis			--	0.00748897	0.00760399	--	0.008331	0.0116	0.0140861	0.00705454	0.0070557	0.00609967	0.00858934	0.00999941	0.0163732	--	0.117082	0.116712
	Gr. Protobalanus			--	0.0072874	0.0089364	0.008331	--	0.008759	0.0121698	0.00414185	0.00414185	0.00730979	0.00987545	0.0127852	0.0149399	--	0.119471	0.119107
	Gr. Lobatae			--	0.0107189	0.0123987	0.0116	0.008759	--	0.0153395	0.00752296	0.00752611	0.010841	0.0146135	0.0160077	0.0194357	--	0.124763	0.12439
	Gr. Quercus			--	0.0134302	0.0159572	0.0140861	0.0121698	0.0153395	--	0.0110093	0.0110093	0.0145108	0.0166948	0.0185185	0.0211395	--	0.124405	0.124119
	Notholithocarpus			0.007963	0.00604143	0.00767772	0.00705454	0.00414185	0.00752296	0.0110093	--	0	0.00623308	0.00988204	0.0114212	0.0133699	0.117435	0.11772	0.117364
	Chrysolepis			0.00796201	0.00604352	0.00768578	0.0070557	0.00414185	0.00752611	0.0110093	0	--	0.00623653	0.00988974	0.0114212	0.0133793	0.11748	0.117766	0.117409
	Castanea			0.008802	0.00606297	0.00494155	0.00609967	0.00730979	0.010841	0.0145108	0.00623308	0.00623653	--	0.00670014	0.00817708	0.0164842	0.11837	0.118667	0.118296
	Castanopsis			0.011794	0.00950255	0.00854938	0.00858934	0.00987545	0.0146135	0.0166948	0.00988204	0.00988974	0.00670014	--	0.0113178	0.0196799	0.120945	0.121252	0.120865
	Lithocarpus			0.013468	0.0110674	0.0100349	0.00999941	0.0127852	0.0160077	0.0185185	0.0114212	0.0114212	0.00817708	0.0113178	--	0.0208919	0.122656	0.122983	0.122574
	Trigonobalanoids			0.018937	0.0173898	0.0197409	0.0163732	0.0149399	0.0194357	0.0211395	0.0133699	0.0133793	0.0164842	0.0196799	0.0208919	--	0.129475	0.129809	0.129391
	Fagus			0.112383	--	--	--	--	--	--	0.117435	0.11748	0.11837	0.120945	0.122656	0.129475	--	--	--
	Subg. Engleriana			--	0.115159	0.115999	0.117082	0.119471	0.124763	0.124405	0.11772	0.117766	0.118667	0.121252	0.122983	0.129809	--	--	0.00158689
	Subg. Fagus			--	0.114805	0.115629	0.116712	0.119107	0.12439	0.124119	0.117364	0.117409	0.118296	0.120865	0.122574	0.129391	--	0.00158689	--
Note: In the case of Fagus subgenus Engleriana the maximum intra-species divergence (0.003) exceeds the shown max. inter-species divergence.

## Sheet: matK.Betulaceae
Intra- and interclade matK distances within Fagaceae
Intra-generic differentiation				Min. intra-specific distance				Min. inter-specific distance				Max. inter-specific distance
		Nt	Ns	Unc.-p	K2P	HKY85	GTR+G	Unc.-p	K2P	HKY85	GTR+G	Unc.-p	K2P	HKY85	GTR+G
	Betula	14	20	0	0	0	0	0	0	0	0	0.00456279	0.00457849	0.00457928	0.00464342
	Carpinus	2	6	0	0	0	0	0	0	0	0	0.0061047	0.00612987	0.00609518	0.0062257	Italic: max intra-specific distance
	Corylus	1	6	0	0	0	0	--	--	--	--	0.00597821	0.006003	0.00602129	0.00610506
	Ostryopsis	2	2	--	--	--	--	0.001435	0.001437	0.001431	0.00145	0.001435	0.001437	0.001431	0.00145
Inter-clade differentiation				Betula	Corylus	Ostryopsis	Carpinus										Abs. Min.	Abs. Max.
Unc.-p	Betula			--	0.0270076	0.0326459	0.0286401										0.0142566	0.0333878
	Corylus			0.0270076	--	0.0142566	0.0222812
	Ostryopsis			0.0326459	0.0142566	--	0.0250227
	Carpinus			0.0286401	0.0222812	0.0250227	--
K2P	Betula			--	0.0275159	0.0333878	0.0292062
	Corylus			0.0275159	--	0.0144151	0.0226372
	Ostryopsis			0.0333878	0.0144151	--	0.0254576
	Carpinus			0.0292062	0.0226372	0.0254576	--
HKY85	Betula			--	0.0275862	0.0334112	0.0292377
	Corylus			0.0275862	--	0.0143759	0.0226803
	Ostryopsis			0.0334112	0.0143759	--	0.0254235
	Carpinus			0.0292377	0.0226803	0.0254235	--
GTR+G	Corylus			0.0290286	--	0.0148703	0.0236112
	Ostryopsis			0.0356476	0.0148703	--	0.0266326
	Betula			--	0.0290286	0.0356476	0.0311085
	Carpinus			0.0311085	0.0236112	0.0266326	--
Note: No comparative data available for the other genera of the family. In the case of Carpinus the maximum intra-species divergence (0.006) exceeds the shown max. inter-species divergence.

## Sheet: rbcL.Fagaceae
Intra- and inter-clade rbcL distances within Fagaceae
Intra-clade differentiation				Min. intra-specific distance				Min. inter-specific distance				Max. inter-specific distance
		Nt	Ns	Unc.-p	K2P	HKY85	GTR+G	Unc.-p	K2P	HKY85	GTR+G	Unc.-p	K2P	HKY85	GTR+G
	Quercus	87	219	0	0	0	0	0	0	0	0	0.010174	0.0102481	0.0102303	0.0104575
	Gr. Ilex	21	87	0	0	0	0	0	0	0	0	0.006729	0.006767	0.006769	0.006854
	Gr. Cerris	10	19	0	0	0	0	0	0	0	0	0.004211	0.004224	0.004239	0.004262
	Gr. Cyclobalanopsis	13	26	0	0	0	0	0	0	0	0	0.00569	0.005713	0.005771	0.0058
	Gr. Protobalanus	5	10	0	0	0	0	0	0	0	0	0.005384	0.005404	0.005404	0.005472
	Gr. Lobatae	12	20	0	0	0	0	0	0	0	0	0.005914	0.005949	0.005833	0.006049
	Gr. Quercus	26	57	0	0	0	0	0	0	0	0	0.008075	0.008125	0.008124	0.008233
	Fagus	8	33	0	0	0	0	0	0	0	0	0.013814	0.014008	0.013884	0.014503
	Subgenus Engleriana	2	6	0	0	0	0	0.00169	0.001693	0.001772	0.001708	0.00169	0.001693	0.001772	0.001708
	Subgenus Fagus	6	27	0	0	0	0	0	0	0	0	0.013814	0.014008	0.013884	0.014503
	Castanea	3	10	0	0	0	0	0.001792	0.001794	0.00187	0.00181	0.007193	0.007228	0.007231	0.007338
	Castanopsis	26	78	0	0	0	0	0	0	0	0	0.019753	0.020035	0.019875	0.02068
	Lithocarpus	5	6	0.001874	0.001878	0.001914	0.001896	0	0	0	0	0.005625	0.005657	0.005735	0.005732
	Notholitocarpus	1	1	--	--	--	--	–	--	--	--	--	--	--	--
	Chrysolepis	1	3	0	0	0	0	--	--	--	--	0.013888	0.014039	0.014152	0.014413
	Trigonobalanoids	1	4	0	0	0	0	--	--	--	--	0.004202	0.004216	0.004157	0.004273
Inter-clade differentiation*				Quercus	Gr. Ilex	Gr. Cerris	Gr. Cyclobalanopsis	Gr. Protobalanus	Gr. Lobatae	Gr. Quercus	Notholitocarpus	Lithocarpus	Castanopsis	Castanea	Chrysolepis	Trigonobalanoids	Fagus	Gr. Engleriana	Gr. Fagus			Min.	Max.
Unc.-p	Quercus			--	--	--	--	--	--	--	0.003462	0.004392	0.004681	0.005148	0.010736	0.005575	0.033134	--	--		Quercus	0.003462	0.033134
	Gr. Ilex			--	--	0.003094	0.00278025	0.002948	0.002569	0.00276	0.003721	0.00381	0.005001	0.004439	0.009877	0.005392	--	0.031993	0.034938		Excl. Fagus		0.010736
	Gr. Cerris			--	0.003094	--	0.00381937	0.00416	0.00331	0.002487	0.002839	0.004683	0.003346	0.005012	0.010327	0.006567	--	0.029895	0.033227		Fagus	0.024042	0.035685
	Gr. Cyclobalanopsis			--	0.00278025	0.00381937	--	0.00407492	0.00288924	0.00348355	0.00384478	0.0040629	0.00539357	0.00472731	0.0107008	0.00619772	--	0.0329896	0.035923		Other Fagaceae	0.003245	0.035685
	Gr. Protobalanus			--	0.002948	0.00416	0.00407492	--	0.003917	0.003952	0.004576	0.005144	0.006047	0.005911	0.010911	0.006586	--	0.033326	0.036215		Excl. Fagus		0.013208
	Gr. Lobatae			--	0.002569	0.00331	0.00288924	0.003917	--	0.003018	0.003838	0.002514	0.003518	0.004235	0.010641	0.005587	--	0.032191	0.03509
	Gr. Quercus			--	0.00276	0.002487	0.00348355	0.003952	0.003018	--	0.002443	0.004364	0.003889	0.004855	0.010586	0.006179	--	0.030561	0.033671
	Notholitocarpus			0.003462	0.003721	0.002839	0.00384478	0.004576	0.003838	0.002443	--	0.004827	0.003245	0.004944	0.008796	0.006782	0.030568	0.029037	0.0321
	Lithocarpus			0.004392	0.00381	0.004683	0.0040629	0.005144	0.002514	0.004364	0.004827	--	0.004593	0.005688	0.011869	0.006802	0.035685	0.034401	0.03697
	Castanopsis			0.004681	0.005001	0.003346	0.00539357	0.006047	0.003518	0.003889	0.003245	0.004593	--	0.005889	0.012754	0.008498	0.034093	0.03251	0.035675
	Castanea			0.005148	0.004439	0.005012	0.00472731	0.005911	0.004235	0.004855	0.004944	0.005688	0.005889	--	0.012868	0.008042	0.0337	0.03206	0.035339
	Chrysolepis			0.010736	0.009877	0.010327	0.0107008	0.010911	0.010641	0.010586	0.008796	0.011869	0.012754	0.012868	--	0.013208	0.034	0.035383	0.038208
	Trigonobalanoids			0.005575	0.005392	0.006567	0.00619772	0.006586	0.005587	0.006179	0.006782	0.006802	0.008498	0.008042	0.013208	--	0.035512	0.034144	0.036881
	Fagus			0.033134	--	--	--	--	--	--	0.030568	0.035685	0.034093	0.0337	0.024042	0.035512	--	--	--
	Gr. Engleriana			--	0.031993	0.029895	0.0329896	0.033326	0.032191	0.030561	0.029037	0.034401	0.03251	0.03206	0.035383	0.034144	--	--	0.003323
	Gr. Fagus			--	0.034938	0.033227	0.035923	0.036215	0.03509	0.033671	0.0321	0.03697	0.035675	0.035339	0.038208	0.036881	--	0.003323	--
K2P	Quercus			--	--	--	--	--	--	--	0.00338837	0.00401792	0.00453817	0.00474967	0.0104079	0.00589415	0.0350965	--	--
	Gr. Ilex			--	--	0.00307	0.00280225	0.00295752	0.002576	0.002769	0.0037351	0.00382361	0.00502464	0.00445615	0.00996041	0.00541507	--	0.0328759	0.035976
	Gr. Cerris			--	0.00307	--	0.00382032	0.004151	0.003199	0.002505	0.002844	0.004552	0.00335772	0.00503279	0.010432	0.00653754	--	0.030797	0.03427
	Gr. Cyclobalanopsis			--	0.00280225	0.00382032	--	0.00410669	0.00298206	0.00352468	0.00390174	0.00417379	0.00541951	0.00518194	0.0108009	0.00626426	--	0.0339542	0.0370568
	Gr. Protobalanus			--	0.00295752	0.004151	0.00410669	--	0.00393224	0.004	0.00459555	0.00516627	0.0060794	0.00594049	0.0110105	0.00661984	--	0.0342637	0.0373091
	Gr. Lobatae			--	0.002576	0.003199	0.00298206	0.00393224	--	0.003028	0.003852	0.002522	0.003534	0.004251	0.010737	0.00561268	--	0.033073	0.036138
	Gr. Quercus			--	0.002769	0.002505	0.00352468	0.004	0.003028	--	0.00245	0.004381	0.003905	0.004874	0.010688	0.00620875	--	0.03137	0.034648
	Notholitocarpus			0.00338837	0.0037351	0.002844	0.00390174	0.00459555	0.003852	0.00245	--	0.00484885	0.00325615	0.00496304	0.00887638	0.00681792	0.032382	0.0297575	0.0329659
	Lithocarpus			0.00401792	0.00382361	0.004552	0.00417379	0.00516627	0.002522	0.004381	0.00484885	--	0.00461675	0.00571424	0.0119888	0.00683959	0.037642	0.0354172	0.0381375
	Castanopsis			0.00453817	0.00502464	0.00335772	0.00541951	0.0060794	0.003534	0.003905	0.00325615	0.00461675	--	0.00591855	0.0128995	0.00855708	0.036136	0.0333894	0.0367475
	Castanea			0.00474967	0.00445615	0.00503279	0.00518194	0.00594049	0.004251	0.004874	0.00496304	0.00571424	0.00591855	--	0.0130022	0.00808974	0.035753	0.0329146	0.0363843
	Chrysolepis			0.0104079	0.00996041	0.010432	0.0108009	0.0110105	0.010737	0.010688	0.00887638	0.0119888	0.0128995	0.0130022	--	0.0133478	0.038858	0.0364165	0.0394017
	Trigonobalanoids			0.00589415	0.00541507	0.00653754	0.00626426	0.00661984	0.00561268	0.00620875	0.00681792	0.00683959	0.00855708	0.00808974	0.0133478	--	0.037475	0.0351125	0.0380006
	Fagus			0.0350965	--	--	--	--	--	--	0.032382	0.037642	0.036136	0.035753	0.038858	0.037475	--	--	--
	Gr. Engleriana			--	0.0328759	0.030797	0.0339542	0.0342637	0.033073	0.03137	0.0297575	0.0354172	0.0333894	0.0329146	0.0364165	0.0351125	--	--	0.0033414
	Gr. Fagus			--	0.035976	0.03427	0.0370568	0.0373091	0.036138	0.034648	0.0329659	0.0381375	0.0367475	0.0363843	0.0394017	0.0380006	--	0.0033414	--
HKY85	Quercus			--	--	--	--	--	--	--	0.00339276	0.00403486	0.00453809	0.00475461	0.0104437	0.00589611	0.0349844	--	--
	Gr. Ilex			--	--	0.0030747	0.00282049	0.00295774	0.00257131	0.00276469	0.00373211	0.00384068	0.00500893	0.00445827	0.00998278	0.00541028	--	0.0358113	0.0358113
	Gr. Cerris			--	0.0030747	--	0.00384457	0.00415439	0.00319232	0.00251031	0.00285298	0.0045662	0.00338386	0.00503751	0.0104597	0.00652852	--	0.0306967	0.0342031
	Gr. Cyclobalanopsis			--	0.00282049	0.00384457	--	0.00411399	0.00299614	0.00354787	0.0039204	0.00421163	0.00544831	0.00522042	0.0108269	0.00628106	--	0.0338387	0.0369922
	Gr. Protobalanus			--	0.00295774	0.00415439	0.00411399	--	0.00391055	0.00394678	0.00459435	0.00516237	0.0060213	0.00591674	0.0110339	0.00661093	--	0.0340138	0.0371359
	Gr. Lobatae			--	0.00257131	0.00319232	0.00299614	0.00391055	--	0.00301264	0.00385018	0.00253562	0.00348972	0.004249	0.0107844	0.00561726	--	0.0329229	0.0360498
	Gr. Quercus			--	0.00276469	0.00251031	0.00354787	0.00394678	0.00301264	--	0.00246147	0.0043955	0.00393286	0.004876	0.0107506	0.00621933	--	0.0313137	0.0346222
	Notholitocarpus			0.00339276	0.00373211	0.00285298	0.0039204	0.00459435	0.00385018	0.00246147	--	0.0048668	0.00331243	0.00497565	0.00893265	0.00681066	0.0323382	0.0297009	0.0329242
	Lithocarpus			0.00403486	0.00384068	0.0045662	0.00421163	0.00516237	0.00253562	0.0043955	0.0048668	--	0.00459414	0.00573854	0.0120233	0.00687184	0.0375589	0.038063	0.038063
	Castanopsis			0.00453809	0.00500893	0.00338386	0.00544831	0.0060213	0.00348972	0.00393286	0.00331243	0.00459414	--	0.00592389	0.0130204	0.00854521	0.0362054	0.0334235	0.0368236
	Castanea			0.00475461	0.00445827	0.00503751	0.00522042	0.00591674	0.004249	0.004876	0.00497565	0.00573854	0.00592389	--	0.0130825	0.00813366	0.035663	0.0327737	0.0363051
	Chrysolepis			0.0104437	0.00998278	0.0104597	0.0108269	0.0110339	0.0107844	0.0107506	0.00893265	0.0120233	0.0130204	0.0130825	--	0.0133458	0.0388121	0.0363014	0.03937
	Trigonobalanoids			0.00589611	0.00541028	0.00652852	0.00628106	0.00661093	0.00561726	0.00621933	0.00681066	0.00687184	0.00854521	0.00813366	0.0133458	--	0.0373392	0.0348798	0.0378857
	Fagus			0.0349844	--	--	--	--	--	--	0.0323382	0.0375589	0.0362054	0.035663	0.0388121	0.0373392	--	--	--
	Gr. Engleriana			--	0.0358113	0.0306967	0.0338387	0.0340138	0.0329229	0.0313137	0.0297009	0.038063	0.0334235	0.0327737	0.0363014	0.0348798	--	--	0.0033292
	Gr. Fagus			--	0.0358113	0.0342031	0.0369922	0.0371359	0.0360498	0.0346222	0.0329242	0.038063	0.0368236	0.0363051	0.03937	0.0378857	--	0.0033292	--
GTR+G	Quercus			--	--	--	--	--	--	--	0.00342987	0.00406404	0.0046012	0.00482726	0.0106524	0.00597678	0.0373821	--	--
	Gr. Ilex			--	--	0.00309785	0.00283278	0.00298402	0.00260638	0.00279636	0.00378445	0.00386676	0.00509369	0.00452343	0.0101771	0.00549202	--	0.0349404	0.0383531
	Gr. Cerris			--	0.00309785	--	0.00386089	0.00419239	0.00323534	0.00252858	0.00286603	0.00460369	0.00339972	0.00511465	0.0106842	0.00662976	--	0.0325962	0.0364124
	Gr. Cyclobalanopsis			--	0.00283278	0.00386089	--	0.00414683	0.00301272	0.00355836	0.00393808	0.00422765	0.00549185	0.00525939	0.0110732	0.00635618	--	0.0361371	0.0395832
	Gr. Protobalanus			--	0.00298402	0.00419239	0.00414683	--	0.00398101	0.00401588	0.00467215	0.0052259	0.0061735	0.00604012	0.0112576	0.00671849	--	0.0365011	0.0398525
	Gr. Lobatae			--	0.00260638	0.00323534	0.00301272	0.00398101	--	0.00306825	0.00391358	0.00254707	0.00358474	0.00432973	0.011005	0.00568592	--	0.0351563	0.0385606
	Gr. Quercus			--	0.00279636	0.00252858	0.00355836	0.00401588	0.00306825	--	0.00247596	0.00443249	0.00396124	0.0049624	0.0109522	0.00629307	--	0.0332434	0.0368785
	Notholitocarpus			0.00342987	0.00378445	0.00286603	0.00393808	0.00467215	0.00391358	0.00247596	--	0.00491342	0.0032984	0.00505598	0.00907852	0.00692403	0.0343018	0.0314275	0.0349405
	Lithocarpus			0.00406404	0.00386676	0.00460369	0.00422765	0.0052259	0.00254707	0.00443249	0.00491342	--	0.00467617	0.00581411	0.0123201	0.00693768	0.040267	0.0377841	0.0408187
	Castanopsis			0.0046012	0.00509369	0.00339972	0.00549185	0.0061735	0.00358474	0.00396124	0.0032984	0.00467617	--	0.0060393	0.0132981	0.00871777	0.0385056	0.0354133	0.0391928
	Castanea			0.00482726	0.00452343	0.00511465	0.00525939	0.00604012	0.00432973	0.0049624	0.00505598	0.00581411	0.0060393	--	0.0134013	0.00823209	0.0381939	0.0350287	0.0388972
	Chrysolepis			0.0106524	0.0101771	0.0106842	0.0110732	0.0112576	0.011005	0.0109522	0.00907852	0.0123201	0.0132981	0.0134013	--	0.0136919	0.0417605	0.0390746	0.0423574
	Trigonobalanoids			0.00597678	0.00549202	0.00662976	0.00635618	0.00671849	0.00568592	0.00629307	0.00692403	0.00693768	0.00871777	0.00823209	0.0136919	--	0.0399829	0.0373707	0.0405634
	Fagus			0.0373821	--	--	--	--	--	--	0.0343018	0.040267	0.0385056	0.0381939	0.0417605	0.0399829	--	--	--
	Gr. Engleriana			--	0.0349404	0.0325962	0.0361371	0.0365011	0.0351563	0.0332434	0.0314275	0.0377841	0.0354133	0.0350287	0.0390746	0.0373707	--	--	0.00339109
	Gr. Fagus			--	0.0383531	0.0364124	0.0395832	0.0398525	0.0385606	0.0368785	0.0349405	0.0408187	0.0391928	0.0388972	0.0423574	0.0405634	--	0.00339109	--
* Between genera, subgenera (Fagus) and intrageneric groups (Quercus; according Denk & Grimm, 2010)

## Sheet: rbcL.Juglandaceae
Intra- and inter-generic rbcL distances within Juglandaceae
Intra-generic differentiation				Min. intra-specific distance				Min. inter-specific distance				Max. inter-specific distance
		Nt	Ns	Unc.-p	K2P	HKY85	GTR+G	Unc.-p	K2P	HKY85	GTR+G	Unc.-p	K2P	HKY85	GTR+G
	Alfaroa	1	1	--	--	--	--	--	--	--	--	--	--	--	--
	Annamocarya	1	1	--	--	--	--	--	--	--	--	--	--	--	--
	Carya	4	6	0	0	0	0	0	0	0	0	0	0	0	0
	Cyclocarya	1	1	--	--	--	--	--	--	--	--	--	--	--	--
	Alfaropsis	1	1	--	--	--	--	--	--	--	--	--	--	--	--
	Juglans	5	7	0	0	0	0	0	0	0	0	0.00185	0.00185	0.00177	0.00187
	Platycarya	1	2	0.00183	0.00184	0.00185	0.00186	--	--	--	--	0.00183	0.00184	0.00185	0.00186
	Pterocarya	3	3	--	--	--	--	0	0	0	0	0.005092	0.00512	0.00502	0.00516
	Rhoiptelea	1	1	--	--	--	--					--	--	--	--
Inter-generic differentiation				Alfaroa	Alfaropsis	Rhoiptelea	Annamocarya	Carya	Juglans	Pterocarya	Cyclocarya	Platycarya					Min.	Max.
Unc.-p	Subfamily Engelhardioideae																0	0.021048
	Alfaroa			--	0	0.001873	0.003789	0.005489	0.005521	0.006803	0.018686	0.01219
	Alfaropsis			0	--	0.004578	0.006043	0.006813	0.006754	0.008811	0.018143	0.012465
	Subfamily Rhoipteleoideae
	Rhoiptelea			0.001873	0.004578	--	0.001478	0.003344	0.003324	0.005137	0.013616	0.009172
	Subfamily Juglandoideae
	Annamocarya			0.003789	0.006043	0.001478	--	0.001606	0.001851	0.00369	0.012078	0.007537
	Carya			0.005489	0.006813	0.003344	0.001606	--	0.00027	0.00208	0.011219	0.009496
	Juglans			0.005521	0.006754	0.003324	0.001851	0.00027	--	0.002438	0.011401	0.009608
	Pterocarya			0.006803	0.008811	0.005137	0.00369	0.00208	0.002438	--	0.013072	0.01107
	Cyclocarya			0.018686	0.018143	0.013616	0.012078	0.011219	0.011401	0.013072	--	0.021048
	Platycarya			0.01219	0.012465	0.009172	0.007537	0.009496	0.009608	0.01107	0.021048	--
K2P	Alfaroa			--	0	0.001876	0.003803	0.005512	0.005554	0.00684	0.01896	0.012321
	Alfaropsis			0	--	0.004592	0.006068	0.006846	0.006787	0.008866	0.018382	0.012591
	Rhoiptelea			0.001876	0.004592	--	0.001481	0.003352	0.003332	0.005157	0.013756	0.009243
	Annamocarya			0.003803	0.006068	0.001481	--	0.001608	0.001853	0.0037	0.012186	0.007584
	Carya			0.005512	0.006846	0.003352	0.001608	--	0.000271	0.002084	0.011319	0.009563
	Juglans			0.005554	0.006787	0.003332	0.001853	0.000271	--	0.002444	0.011504	0.009678
	Pterocarya			0.00684	0.008866	0.005157	0.0037	0.002084	0.002444	--	0.013208	0.011163
	Cyclocarya			0.01896	0.018382	0.013756	0.012186	0.011319	0.011504	0.013208	--	0.021393
	Platycarya			0.012321	0.012591	0.009243	0.007584	0.009563	0.009678	0.011163	0.021393	--
HKY85	Alfaroa			--	0	0.001894	0.003833	0.005567	0.005599	0.006932	0.01958	0.01265
	Alfaropsis			0	--	0.004646	0.006141	0.006924	0.006866	0.008999	0.018969	0.01292
	Rhoiptelea			0.001894	0.004646	--	0.001492	0.003382	0.003362	0.005218	0.014104	0.009469
	Annamocarya			0.003833	0.006141	0.001492	--	0.00162	0.001868	0.003737	0.012435	0.007718
	Carya			0.005567	0.006924	0.003382	0.00162	--	0.000273	0.002106	0.011568	0.009743
	Juglans			0.005599	0.006866	0.003362	0.001868	0.000273	--	0.002471	0.01176	0.009859
	Pterocarya			0.006932	0.008999	0.005218	0.003737	0.002106	0.002471	--	0.013551	0.011416
	Cyclocarya			0.01958	0.018969	0.014104	0.012435	0.011568	0.01176	0.013551	--	0.022252
	Platycarya			0.01265	0.01292	0.009469	0.007718	0.009743	0.009859	0.011416	0.022252	--
GTR+G	Alfaroa			--	0	0.002023	0.004051	0.006085	0.006085	0.007447	0.020479	0.013248
	Alfaropsis			0	--	0.002023	0.004051	0.006085	0.006085	0.007447	0.020479	0.013248
	Rhoiptelea			0.002023	0.002023	--	0.002023	0.004051	0.004051	0.005409	0.018406	0.011195
	Annamocarya			0.004051	0.004051	0.002023	--	0.002023	0.002023	0.003377	0.016338	0.009147
	Carya			0.006085	0.006085	0.004051	0.002023	--	0	0.00135	0.014276	0.011195
	Juglans			0.006085	0.006085	0.004051	0.002023	0	--	0.00135	0.014276	0.011195
	Pterocarya			0.007447	0.007447	0.005409	0.003377	0.00135	0.00135	--	0.015653	0.012566
	Cyclocarya			0.020479	0.020479	0.018406	0.016338	0.014276	0.014276	0.015653	--	0.025688
	Platycarya			0.013248	0.013248	0.011195	0.009147	0.011195	0.011195	0.012566	0.025688	--
Note: No data available for Engelhardioidea Engelhardia (s.str.: ~3 spp., E. Asia) and Oreomunnea (2 spp., Mexico, Central America)

## Sheet: rbcL.Myricaceae
Intra- and inter-generic rbcL distances within Myricaceae
Intra-generic differentiation				Min. intra-specific distance				Min. inter-specific distance				Max. inter-specific distance
		Nt	Ns	Unc.-p	K2P	HKY85	GTR+G	Unc.-p	K2P	HKY85	GTR+G	Unc.-p	K2P	HKY85	GTR+G
	Canacomyrica	1	1	--	--	--	--	--	--	--	--	--	--	--	--
	Comptonia	1	3	0	0	0	0	--	--	--	--	0	0	0	0
	Morella	10	15	0	0	0	0	0	0	0	0	0.0579665	0.06056	0.0611667	0.0610645
	Myrica	2	8	0	0	0	0	0.00336	0.003369	0.003251	0.003335	0.00514993	0.00516994	0.00497293	0.00523099
Inter-generic differentiation
				Canacomyrica	Comptonia	Morella	Myrica
Unc.-p	Canacomyrica			--	0.0216533	0.0247705	0.0193204
	Comptonia			0.0216533	--	0.00806641	0.00222005
	Morella			0.0247705	0.00806641	--	0.00636578
	Myrica			0.0193204	0.00222005	0.00636578	--
K2P	Canacomyrica			--	0.0219813	0.0252847	0.0195804
	Comptonia			0.0219813	--	0.00822753	0.00222454
	Morella			0.0252847	0.00822753	--	0.00651219
	Myrica			0.0195804	0.00222454	0.00651219	--
HKY85	Canacomyrica			--	0.0220428	0.025339	0.0195789
	Comptonia			0.0220428	--	0.00824973	0.00219791
	Morella			0.025339	0.00824973	--	0.00656495
	Myrica			0.0195789	0.00219791	0.00656495	--
GTR+G	Canacomyrica			--	0.0220703	0.0253618	0.0196133
	Comptonia			0.0220703	--	0.00825328	0.00221006
	Morella			0.0253618	0.00825328	--	0.0065523
	Myrica			0.0196133	0.00221006	0.0065523	--

## Sheet: rbcL.Bet.-Cas.-Tic.
Intra- and inter-generic rbcL distances within Betulaceae, Casuarinaceae, and Ticodendraceae
Intra-generic differentiation				Min. intra-specific distance				Min. inter-specific distance				Max. inter-specific distance
		Nt	Ns	Unc.-p	K2P	HKY85	GTR+G	Unc.-p	K2P	HKY85	GTR+G	Unc.-p	K2P	HKY85	GTR+G			Max. inter-specific distances within a genus
	Allocasuarina	5	7	0	0	0	0	0	0	0	0	0.011236	0.0113379	0.011352	0.0118128		Casuarinaceae	0.011236
	Alnus	25	51	0	0	0	0	0	0	0	0	0.0108333	0.0272165	0.0269923	0.0285061		Ticodendraceae	0.00138792
	Betula	20	36	0	0	0	0	0	0	0	0	0.00719257	0.00722745	0.00723174	0.00734675		Betulaceae	0.0108333
	Carpinus	4	9	0	0	0	0	0	0	0	0	0.00645646	0.00682148	0.0068292	0.00767077
	Casuarina	6	13	0	0	0	0	0	0	0	0	0.00701134	0.0264582	0.026586	0.0276697
	Ceuthostoma	1	1	--	--	--	--					--	--	--	--
	Corylus	2	10	0	0	0	0	0.005547	0.005578	0.00558	0.005652	0.00992025	0.00999525	0.00990432	0.0102993
	Gymnostoma	10	11	0.001443	0.001445	0.001409	0.001455	0	0	0	0	0.00561798	0.00564978	0.00568311	0.00571639
	Ostrya	1	3	0.001706	0.001709	0.0017	0.001724	--	--	--	--	0.00833906	0.00840938	0.00866454	0.00864313
	Ostryopsis	3	22	0	0	0	0	0	0	0	0	0.00830759	0.00835742	0.00847242	0.00854784
	Ticodendron	1	2	0.00138	0.00139	0.001386	0.001399	--	--	--	--	0.00138792	0.00138985	0.00138614	0.00139939
Inter-generic differentiation
				Allocasuarina	Casuarina	Ceuthostoma	Gymnostoma	Ticodendron	Alnus	Betula	Corylus	Ostryopsis	Ostrya	Carpinus			Inta-family	Min.	Max.
Unc.-p	Casuarinaceae																Casuarinaceae	0.00710504	0.0170829
	Allocasuarina			--	0.00710504	0.0135135	0.0170829	0.0317343	0.0235597	0.0183816	0.0227955	0.0231757	0.0266766	0.0305637			Betulaceae	0.00606885	0.0235218
	Casuarina			0.00710504	--	0.0084974	0.0126618	0.0279703	0.0232202	0.0190633	0.022649	0.02392	0.0270607	0.0306852			Inter-family
	Ceuthostoma			0.0135135	0.0084974	--	0.00855295	0.0259881	0.0237342	0.0203377	0.023134	0.02602	0.0284278	0.031411			Casuarinaceae	0.0183816	0.0356081
	Gymnostoma			0.0170829	0.0126618	0.00855295	--	0.0260082	0.0269256	0.0247103	0.027598	0.0301517	0.032945	0.0356081			Ticodendraceae	0.0224489	0.0317343
	Ticodendraceae																Betulaceae	0.0183816	0.0356081
	Ticodendron			0.0317343	0.0279703	0.0259881	0.0260082	--	0.0232542	0.0224489	0.0226018	0.0260219	0.029351	0.0310989
	Betulaceae
	Alnus			0.0235597	0.0232202	0.0237342	0.0269256	0.0232542	--	0.00867827	0.00733236	0.010819	0.0154067	0.0235218
	Betula			0.0183816	0.0190633	0.0203377	0.0247103	0.0224489	0.00867827	--	0.00846052	0.00788751	0.0133003	0.0220128
	Corylus			0.0227955	0.022649	0.023134	0.027598	0.0226018	0.00733236	0.00846052	--	0.00606885	0.0117607	0.0187358
	Ostryopsis			0.0231757	0.02392	0.02602	0.0301517	0.0260219	0.010819	0.00788751	0.00606885	--	0.00858997	0.0183258
	Ostrya			0.0266766	0.0270607	0.0284278	0.032945	0.029351	0.0154067	0.0133003	0.0117607	0.00858997	--	0.0138354
	Carpinus			0.0305637	0.0306852	0.031411	0.0356081	0.0310989	0.0235218	0.0220128	0.0187358	0.0183258	0.0138354	--
K2P	Allocasuarina			--	0.00855573	0.0136693	0.0173164	0.0325527	0.0231521	0.0186653	0.0232257	0.0236417	0.0272539	0.031394
	Casuarina			0.00855573	--	0.00855577	0.0127814	0.0286012	0.0234147	0.0196371	0.023077	0.0244184	0.0276597	0.0304451
	Ceuthostoma			0.0136693	0.00855577	--	0.00860474	0.0265134	0.0241908	0.0206676	0.0235683	0.0265983	0.0290804	0.0322632
	Gymnostoma			0.0173164	0.0127814	0.00860474	--	0.0265185	0.027463	0.0251655	0.0281794	0.03088	0.0337792	0.0366283
	Ticodendron			0.0325527	0.0286012	0.0265134	0.0265185	--	0.0236604	0.0228454	0.0230132	0.026571	0.0300173	0.0319976
	Alnus			0.0231521	0.0234147	0.0241908	0.027463	0.0236604	--	0.00874075	0.00737852	0.0109224	0.0155896	0.0241047
	Betula			0.0186653	0.0196371	0.0206676	0.0251655	0.0228454	0.00874075	--	0.00852427	0.0079552	0.0134459	0.0225375
	Corylus			0.0232257	0.023077	0.0235683	0.0281794	0.0230132	0.00737852	0.00852427	--	0.00610751	0.0118648	0.0192069
	Ostryopsis			0.0236417	0.0244184	0.0265983	0.03088	0.026571	0.0109224	0.0079552	0.00610751	--	0.00864715	0.0188059
	Ostrya			0.0272539	0.0276597	0.0290804	0.0337792	0.0300173	0.0155896	0.0134459	0.0118648	0.00864715	--	0.0142625
	Carpinus			0.031394	0.0304451	0.0322632	0.0366283	0.0319976	0.0241047	0.0225375	0.0192069	0.0188059	0.0142625	--
HKY85	Allocasuarina			--	0.00859944	0.013697	0.0173394	0.0325914	0.0230405	0.0185198	0.023182	0.0235894	0.0273742	0.0314986
	Casuarina			0.00859944	--	0.00859876	0.0128174	0.028599	0.0232534	0.0195441	0.0230465	0.0243423	0.027776	0.0305553
	Ceuthostoma			0.013697	0.00859876	--	0.00861909	0.0265605	0.0239036	0.020445	0.023426	0.0264073	0.0291775	0.0322954
	Gymnostoma			0.0173394	0.0128174	0.00861909	--	0.0264989	0.0272756	0.0250125	0.0280823	0.0306662	0.0337945	0.0366931
	Ticodendron			0.0325914	0.028599	0.0265605	0.0264989	--	0.0234766	0.022751	0.0229753	0.02648	0.030127	0.0321891
	Alnus			0.0230405	0.0232534	0.0239036	0.0272756	0.0234766	--	0.00844093	0.0072684	0.0108888	0.0154628	0.0239882
	Betula			0.0185198	0.0195441	0.020445	0.0250125	0.022751	0.00844093	--	0.00840544	0.00784072	0.0134034	0.0225168
	Corylus			0.023182	0.0230465	0.023426	0.0280823	0.0229753	0.0072684	0.00840544	--	0.00617538	0.0118895	0.0192731
	Ostryopsis			0.0235894	0.0243423	0.0264073	0.0306662	0.02648	0.0108888	0.00784072	0.00617538	--	0.00867382	0.0187469
	Ostrya			0.0273742	0.027776	0.0291775	0.0337945	0.030127	0.0154628	0.0134034	0.0118895	0.00867382	--	0.0143261
	Carpinus			0.0314986	0.0305553	0.0322954	0.0366931	0.0321891	0.0239882	0.0225168	0.0192731	0.0187469	0.0143261	--
GTR+G	Allocasuarina			--	0.0088445	0.0142216	0.0179009	0.0344684	0.0241581	0.0193637	0.0242504	0.0247325	0.0285919	0.033312
	Casuarina			0.0088445	--	0.00871577	0.0130528	0.0301584	0.0244453	0.0203974	0.0241184	0.0256127	0.029049	0.0321943
	Ceuthostoma			0.0142216	0.00871577	--	0.00874043	0.0278406	0.025263	0.0215143	0.0247089	0.0279036	0.0305549	0.0342299
	Gymnostoma			0.0179009	0.0130528	0.00874043	--	0.0278104	0.0288093	0.0263461	0.0297432	0.0325852	0.0356987	0.038967
	Ticodendron			0.0344684	0.0301584	0.0278406	0.0278104	--	0.0246886	0.0237622	0.0239958	0.0278541	0.031512	0.0340513
	Alnus			0.0241581	0.0244453	0.025263	0.0288093	0.0246886	--	0.00899681	0.00753459	0.0111633	0.0160042	0.0254343
	Betula			0.0193637	0.0203974	0.0215143	0.0263461	0.0237622	0.00899681	--	0.0087932	0.008148	0.0138002	0.0237764
	Corylus			0.0242504	0.0241184	0.0247089	0.0297432	0.0239958	0.00753459	0.0087932	--	0.00622576	0.0121544	0.0203204
	Ostryopsis			0.0247325	0.0256127	0.0279036	0.0325852	0.0278541	0.0111633	0.008148	0.00622576	--	0.0088432	0.0199893
	Ostrya			0.0285919	0.029049	0.0305549	0.0356987	0.031512	0.0160042	0.0138002	0.0121544	0.0088432	--	0.0152909
	Carpinus			0.033312	0.0321943	0.0342299	0.038967	0.0340513	0.0254343	0.0237764	0.0203204	0.0199893	0.0152909	--

## Sheet: rbcL.Nothofagaceae
Intra- and inter-generic rbcL distances within Nothofagaceae
Intra-generic differentiation				Min. intra-specific distance				Min. inter-specific distance				Max. inter-specific distance
		Nt	Ns	Unc.-p	K2P	HKY85	GTR+G	Unc.-p	K2P	HKY85	GTR+G	Unc.-p	K2P	HKY85	GTR+G
	Trisyngyne	7	7	--	--	--	--	0	0	0	0	0.0268019	0.0274118	0.0274312	0.0288894
	Fuscospora	5	10	0	0	0	0	0	0	0	0	0.0168282	0.017026	0.0170472	0.017708
	Lophozonia	6	11	0	0	0	0	0	0	0	0	0.0252456	0.0256867	0.0257369	0.0271007
	Nothofagus	5	7	0.001386	0.001387	0.001403	0.001397	0.0042	0.004211	0.004219	0.004259	0.0226031	0.023066	0.0230398	0.0240771
				Brassospora	Nothofagus	Fuscospora	Lophozonia
Inter-generic differentiation																	Abs. Min.	Abs. Max.
Unc.-p	Trisyngyne			--	0.0177219	0.0152632	0.0234193										0.0119928	0.0234193
	Nothofagus			0.0177219	--	0.0119928	0.0166872
	Fuscospora			0.0152632	0.0119928	--	0.0173081
	Lophozonia			0.0234193	0.0166872	0.0173081	--
K2P	Trisyngyne			--	0.0179796	0.0154446	0.0238506
	Nothofagus			0.0179796	--	0.0121092	0.0169318
	Fuscospora			0.0154446	0.0121092	--	0.0175406
	Lophozonia			0.0238506	0.0169318	0.0175406	--
HKY85	Trisyngyne			--	0.0179817	0.0154295	0.0238257
	Nothofagus			0.0179817	--	0.0121085	0.0169186
	Fuscospora			0.0154295	0.0121085	--	0.0175195
	Lophozonia			0.0238257	0.0169186	0.0175195	--
GTR+G	Trisyngyne			--	0.018632	0.0159326	0.0248871
	Nothofagus			0.018632	--	0.0124738	0.0175335
	Fuscospora			0.0159326	0.0124738	--	0.0181281
	Lophozonia			0.0248871	0.0175335	0.0181281	--

## Sheet: tHpA.Fagaceae
Intra- and inter-clade trnH distances within Fagaceae
Intra-clade differentiation				Min. intra-specific distance				Min. inter-specific distance				Max. inter-specific distance
		Nt	Ns	Unc.-p	K2P	HKY85	GTR+G	Unc.-p	K2P	HKY85	GTR+G	Unc.-p	K2P	HKY85	GTR+G
	Quercus	86	382	0	0	0	0	0	0	0	0	0.0572994	0.0596233	0.0595515	0.0665926
	Gr. Ilex	22	183	0	0	0	0	0	0	0	0	0.0239251	0.0243218	0.02513	0.0256589	Bold: same inter and intra-specific distance -> Quercus coccifera|HE591258 with QCOC23, QILEX10, QILEX11, QILEX17, QILEX19,QILEX20
	Gr. Cerris	15	44	0	0	0	0	0	0	0	0	0.00497148	0.00498855	0.00500126	0.00507042
	Gr. Cyclobalanopsis	7	14	0	0	0	0	0	0	0	0	0.0165427	0.0167279	0.0167384	0.0173874
	Gr. Protobalanus	5	10	0	0	0	0	0	0	0	0	0.0202646	0.0205797	0.0203478	0.022008
	Gr. Lobatae	8	15	0	0	0	0	0	0	0	0	0.0420451	0.0432725	0.043283	0.0470451
	Gr. Quercus	29	116	0	0	0	0	0	0	0	0	0.0365814	0.0375089	0.0375206	0.0404149
	Fagus	6	19	0	0	0	0	0	0	0	0	0.0418729	0.043088	0.0436058	0.0465432
	Subg. Engleriana	1	5	0	0	0	0	--	--	--	--	0.00595238	0.00599479	0.00602046	0.00613534	Italic: max intra-specific distance
	Subg. Fagus	5	14	0	0	0	0	0	0	0	0	0.0418729	0.043088	0.0436058	0.0465432
	Castanea	6	16	0	0	0	0	0	0	0	0	0.0180002	0.0182292	0.0184364	0.0188135
	Castanopsis	19	61	0	0	0	0	0	0	0	0	0.0201589	0.0204433	0.0205031	0.021746
	Lithocarpus	1	1	--	--	--	--	--	--	--	--	--	--	--	--
	Notholitocarpus	1	7	0	0	0	0	--	--	--	--	0.00507469	0.00510062	0.00509816	0.00509816
	Chrysolepis	1	1	--	--	--	--	--	--	--	--	--	--	--	--
Inter-clade differentiation				Quercus	Gr. Ilex	Gr. Cerris	Gr. Cyclobalanopsis	Gr. Protobalanus	Gr. Lobatae	Gr. Quercus	Notholitocarpus	Chrysolepis	Castanea	Castanopsis	Lithocarpus	Fagus	Subg. Engleriana	Subg. Fagus
Unc.-p	Quercus			--	--	--	--	--	--	--	0.0107892	0.0126819	0.011538	0.0140203	0.0323549	0.125084	--	--
	Gr. Ilex			--	--	0.0062009	0.0171871	0.00967965	0.0169461	0.0118476	0.00939423	0.0109249	0.00885505	0.0114885	0.0299056	--	0.121814	0.124461
	Gr. Cerris			--	0.0062009	--	0.0164244	0.0105788	0.0183288	0.0124876	0.00923068	0.0133341	0.00764522	0.0100984	0.0279133	--	0.119798	0.122294
	Gr. Cyclobalanopsis			--	0.0171871	0.0164244	--	0.0220324	0.0285854	0.0225558	0.0214741	0.0242664	0.0197076	0.021711	0.0406697	--	0.135049	0.136683
	Gr. Protobalanus			--	0.00967965	0.0105788	0.0220324	--	0.016523	0.0132168	0.0096511	0.00974871	0.0129486	0.0155462	0.0347244	--	0.128941	0.131919
	Gr. Lobatae			--	0.0169461	0.0183288	0.0285854	0.016523	--	0.0195998	0.0174251	0.0181558	0.0206259	0.0224488	0.0418534	--	0.135288	0.138057
	Gr. Quercus			--	0.0118476	0.0124876	0.0225558	0.0132168	0.0195998	--	0.0114894	0.0133203	0.0147903	0.0171811	0.0353782	--	0.123115	0.125656
	Notholitocarpus			0.0107892	0.00939423	0.00923068	0.0214741	0.0096511	0.0174251	0.0114894	--	0.0121417	0.0128116	0.0134292	0.0317936	0.123383	0.121531	0.124045
	Chrysolepis			0.0126819	0.0109249	0.0133341	0.0242664	0.00974871	0.0181558	0.0133203	0.0121417	--	0.0157629	0.0180635	0.037369	0.134939	0.132646	0.135758
	Castanea			0.011538	0.00885505	0.00764522	0.0197076	0.0129486	0.0206259	0.0147903	0.0128116	0.0157629	--	0.00675411	0.0302926	0.119922	0.118054	0.120589
	Castanopsis			0.0140203	0.0114885	0.0100984	0.021711	0.0155462	0.0224488	0.0171811	0.0134292	0.0180635	0.00675411	--	0.0324675	0.122265	0.120007	0.123072
	Lithocarpus			0.0323549	0.0299056	0.0279133	0.0406697	0.0347244	0.0418534	0.0353782	0.0317936	0.037369	0.0302926	0.0324675	--	0.146783	0.144924	0.147447
	Fagus			0.125084	--	--	--	--	--	--	0.123383	0.134939	0.119922	0.122265	0.146783	--	--	--
	Subg. Engleriana			--	0.121814	0.119798	0.135049	0.128941	0.135288	0.123115	0.121531	0.132646	0.118054	0.120007	0.144924	--	--	0.00721888
	Subg. Fagus			--	0.124461	0.122294	0.136683	0.131919	0.138057	0.125656	0.124045	0.135758	0.120589	0.123072	0.147447	--	0.00721888	--
K2P	Quercus			--	--	--	--	--	--	--	0.0108895	0.0128046	0.0116629	0.0142008	0.0331191	0.137053	--	--
	Gr. Ilex			--	--	0.00627535	0.0174194	0.00975437	0.0171691	0.0119601	0.00947057	0.0109989	0.00894143	0.0116233	0.0305512	--	0.133145	0.136307
	Gr. Cerris			--	0.00627535	--	0.0166294	0.0106587	0.0185854	0.0127174	0.00930754	0.0134634	0.00770133	0.0102016	0.0284747	--	0.130683	0.133661
	Gr. Cyclobalanopsis			--	0.0174194	0.0166294	--	0.0223849	0.029183	0.0229291	0.0218133	0.0246944	0.0200059	0.0220754	0.0418506	--	0.149157	0.151143
	Gr. Protobalanus			--	0.00975437	0.0106587	0.0223849	--	0.0167279	0.0133623	0.00971889	0.0098158	0.0130755	0.0157363	0.0355725	--	0.141753	0.145344
	Gr. Lobatae			--	0.0171691	0.0185854	0.029183	0.0167279	--	0.0199048	0.0176605	0.0183945	0.020954	0.0228362	0.0431169	--	0.149477	0.152855
	Gr. Quercus			--	0.0119601	0.0127174	0.0229291	0.0133623	0.0199048	--	0.0115923	0.013451	0.0150293	0.0174896	0.0362802	--	0.134637	0.13769
	Notholitocarpus			0.0108895	0.00947057	0.00930754	0.0218133	0.00971889	0.0176605	0.0115923	--	0.0122455	0.0129429	0.0135946	0.0325312	0.134978	0.132763	0.135769
	Chrysolepis			0.0128046	0.0109989	0.0134634	0.0246944	0.0098158	0.0183945	0.013451	0.0122455	--	0.0159493	0.0183209	0.0383606	0.14902	0.146236	0.150014
	Castanea			0.0116629	0.00894143	0.00770133	0.0200059	0.0130755	0.020954	0.0150293	0.0129429	0.0159493	--	0.00680288	0.0309572	0.130882	0.128662	0.131675
	Castanopsis			0.0142008	0.0116233	0.0102016	0.0220754	0.0157363	0.0228362	0.0174896	0.0135946	0.0183209	0.00680288	--	0.0332497	0.13367	0.130976	0.134632
	Lithocarpus			0.0331191	0.0305512	0.0284747	0.0418506	0.0355725	0.0431169	0.0362802	0.0325312	0.0383606	0.0309572	0.0332497	--	0.163488	0.161175	0.164314
	Fagus			0.137053	--	--	--	--	--	--	0.134978	0.14902	0.130882	0.13367	0.163488	--	--	--
	Subg. Engleriana			--	0.133145	0.130683	0.149157	0.141753	0.149477	0.134637	0.132763	0.146236	0.128662	0.130976	0.161175	--	--	0.0073017
	Subg. Fagus			--	0.136307	0.133661	0.151143	0.145344	0.152855	0.13769	0.135769	0.150014	0.131675	0.134632	0.164314	--	0.0073017	--
HKY85	Quercus			--	--	--	--	--	--	--	0.0109799	0.0128091	0.011677	0.0142667	0.0331619	0.137409	--	--
	Gr. Ilex			--	--	0.00629285	0.0174774	0.00980778	0.0173073	0.0119735	0.00955609	0.0110148	0.00890117	0.0116184	0.0305758	--	0.133093	0.136752
	Gr. Cerris			--	0.00629285	--	0.0166688	0.0107477	0.0187285	0.0127514	0.00943505	0.0134591	0.00767282	0.0102239	0.0285624	--	0.130026	0.133534
	Gr. Cyclobalanopsis			--	0.0174774	0.0166688	--	0.0225643	0.0294998	0.023113	0.0221744	0.0247661	0.0201336	0.0223267	0.0420852	--	0.151305	0.153845
	Gr. Protobalanus			--	0.00980778	0.0107477	0.0225643	--	0.0169682	0.0133904	0.00983596	0.00984621	0.0131829	0.0159261	0.0355776	--	0.143027	0.147103
	Gr. Lobatae			--	0.0173073	0.0187285	0.0294998	0.0169682	--	0.0200029	0.0177195	0.0185896	0.0210718	0.0229315	0.0431907	--	0.149951	0.153851
	Gr. Quercus			--	0.0119735	0.0127514	0.023113	0.0133904	0.0200029	--	0.0116457	0.0134067	0.0151084	0.0176442	0.0363104	--	0.134444	0.138058
	Notholitocarpus			0.0109799	0.00955609	0.00943505	0.0221744	0.00983596	0.0177195	0.0116457	--	0.0123361	0.0130452	0.0138276	0.0324768	0.135049	0.132426	0.135985
	Chrysolepis			0.0128091	0.0110148	0.0134591	0.0247661	0.00984621	0.0185896	0.0134067	0.0123361	--	0.0159955	0.0184154	0.0383627	0.152007	0.148894	0.153119
	Castanea			0.011677	0.00890117	0.00767282	0.0201336	0.0131829	0.0210718	0.0151084	0.0130452	0.0159955	--	0.00687373	0.030908	0.130941	0.1283	0.131885
	Castanopsis			0.0142667	0.0116184	0.0102239	0.0223267	0.0159261	0.0229315	0.0176442	0.0138276	0.0184154	0.00687373	--	0.0332882	0.133867	0.130767	0.134973
	Lithocarpus			0.0331619	0.0305758	0.0285624	0.0420852	0.0355776	0.0431907	0.0363104	0.0324768	0.0383627	0.030908	0.0332882	--	0.163907	0.161258	0.164853
	Fagus			0.137409	--	--	--	--	--	--	0.135049	0.152007	0.130941	0.133867	0.163907	--	--	--
	Subg. Engleriana			--	0.133093	0.130026	0.151305	0.143027	0.149951	0.134444	0.132426	0.148894	0.1283	0.130767	0.161258	--	--	0.00733383
	Subg. Fagus			--	0.136752	0.133534	0.153845	0.147103	0.153851	0.138058	0.135985	0.153119	0.131885	0.134973	0.164853	--	0.00733383	--
GTR+G	Quercus			--	--	--	--	--	--	--	0.0113183	0.0132462	0.0120814	0.0148517	0.03536	0.182862	--	--
	Gr. Ilex			--	--	0.00643452	0.0180792	0.010047	0.0180117	0.0123576	0.00981273	0.0113202	0.00922469	0.0121162	0.0324094	--	0.175389	0.18073
	Gr. Cerris			--	0.00643452	--	0.0172248	0.0110137	0.0196049	0.0132431	0.00975593	0.0140307	0.00789405	0.0106026	0.0301129	--	0.170464	0.175479
	Gr. Cyclobalanopsis			--	0.0180792	0.0172248	--	0.0234838	0.0310472	0.023996	0.0228836	0.025947	0.0209352	0.0233012	0.0450805	--	0.203115	0.206782
	Gr. Protobalanus			--	0.010047	0.0110137	0.0234838	--	0.0174986	0.0138198	0.00998502	0.0100923	0.0134922	0.0164364	0.0380088	--	0.190615	0.196839
	Gr. Lobatae			--	0.0180117	0.0196049	0.0310472	0.0174986	--	0.0209396	0.0186734	0.0191943	0.0221333	0.0241992	0.0467766	--	0.207708	0.213902
	Gr. Quercus			--	0.0123576	0.0132431	0.023996	0.0138198	0.0209396	--	0.0120091	0.0139015	0.0155824	0.0183131	0.0390197	--	0.180133	0.185387
	Notholitocarpus			0.0113183	0.00981273	0.00975593	0.0228836	0.00998502	0.0186734	0.0120091	--	0.0126383	0.0133941	0.0142453	0.0347636	0.181145	0.177312	0.182514
	Chrysolepis			0.0132462	0.0113202	0.0140307	0.025947	0.0100923	0.0191943	0.0139015	0.0126383	--	0.016485	0.0191165	0.041486	0.199328	0.191261	0.202786
	Castanea			0.0120814	0.00922469	0.00789405	0.0209352	0.0134922	0.0221333	0.0155824	0.0133941	0.016485	--	0.0070181	0.0328539	0.172572	0.167388	0.174423
	Castanopsis			0.0148517	0.0121162	0.0106026	0.0233012	0.0164364	0.0241992	0.0183131	0.0142453	0.0191165	0.0070181	--	0.0355386	0.179109	0.174451	0.180772
	Lithocarpus			0.03536	0.0324094	0.0301129	0.0450805	0.0380088	0.0467766	0.0390197	0.0347636	0.041486	0.0328539	0.0355386	--	0.222336	0.218018	0.223878
	Fagus			0.182862	--	--	--	--	--	--	0.181145	0.199328	0.172572	0.179109	0.222336	--	--	--
	Subg. Engleriana			--	0.175389	0.170464	0.203115	0.190615	0.207708	0.180133	0.177312	0.191261	0.167388	0.174451	0.218018	--	--	0.00761607
	Subg. Fagus			--	0.18073	0.175479	0.206782	0.196839	0.213902	0.185387	0.182514	0.202786	0.174423	0.180772	0.223878	--	0.00761607	--
Note: In the case of Fagus subgenus Engleriana the maximum intra-species divergence (0.006) exceeds the shown max. inter-species divergence.

## Sheet: tHpA.Betulaceae
Intra- and inter-generic trnH distances within Betulaceae, Casuarinaceae, and Ticodendraceae
Intra-generic differentiation				Min. intra-specific distance				Min. inter-specific distance				Max. inter-specific distance
		Nt	Ns	Unc.-p	K2P	HKY85	GTR+G	Unc.-p	K2P	HKY85	GTR+G	Unc.-p	K2P	HKY85	GTR+G
	Alnus	27	122	0	0	0	0	0	0	0	0	0.0689785	0.0724945	0.0751248	0.0844153
	Betula	12	21	0	0	0	0	0	0	0	0	0.0133507	0.0134715	0.0132974	0.0139614
	Carpinus	19	41	0	0	0	0	0	0	0	0	0.0184599	0.0186988	0.0183594	0.0195365
	Casuarina	3	4	0	0	0	0	0	0	0	0	0.016784	0.0169757	0.0168334	0.0175963
	Corylus	11	19	0	0	0	0	0	0	0	0	0.0134289	0.0115123	0.0135715	0.0144613
	Ostrya	5	14	0	0	0	0	0.00674762	0.00677815	0.00677477	0.00687382	0.0185198	0.0187542	0.0186584	0.0193659
	Ostryopsis	3	30	0	0	0	0	0	0	0	0	0.0117371	0.0118375	0.0118644	0.012297
Inter-generic differentiation
				Casuarina	Alnus	Betula	Corylus	Ostryopsis	Ostrya	Carpinus
Unc.-p	Casuarinaceae
	Casuarina			--	0.160826	0.129908	0.137043	0.146498	0.144086	0.151646
	Betulaceae
	Alnus			0.160826	--	0.0630549	0.0777989	0.0597908	0.0757714	0.0787657
	Betula			0.129908	0.0630549	--	0.0447592	0.0458244	0.0536752	0.0654223
	Corylus			0.137043	0.0777989	0.0447592	--	0.0286008	0.0338692	0.0363844
	Ostryopsis			0.146498	0.0597908	0.0458244	0.0286008	--	0.021108	0.0235594
	Ostrya			0.144086	0.0757714	0.0536752	0.0338692	0.021108	--	0.0111994
	Carpinus			0.151646	0.0787657	0.0654223	0.0363844	0.0235594	0.0111994	--
K2P	Casuarina			--	0.181266	0.142899	0.151694	0.163263	0.160177	0.169873
	Alnus			0.181266	--	0.0659647	0.0822275	0.0623681	0.0800064	0.0834267
	Betula			0.142899	0.0659647	--	0.0461676	0.0473081	0.055746	0.0686722
	Corylus			0.151694	0.0822275	0.0461676	--	0.0291751	0.034677	0.0373554
	Ostryopsis			0.163263	0.0623681	0.0473081	0.0291751	--	0.0214503	0.0240108
	Ostrya			0.160177	0.0800064	0.055746	0.034677	0.0214503	--	0.0113037
	Carpinus			0.169873	0.0834267	0.0686722	0.0373554	0.0240108	0.0113037	--
HKY85	Casuarina			--	0.186342	0.146643	0.154724	0.164571	0.163585	0.172799
	Alnus			0.186342	--	0.0675839	0.0838709	0.0636315	0.0815731	0.0849192
	Betula			0.146643	0.0675839	--	0.0481809	0.0475321	0.0576045	0.0704519
	Corylus			0.154724	0.0838709	0.0481809	--	0.0292075	0.0348403	0.0374366
	Ostryopsis			0.164571	0.0636315	0.0475321	0.0292075	--	0.0214688	0.0240719
	Ostrya			0.163585	0.0815731	0.0576045	0.0348403	0.0214688	--	0.0112354
	Carpinus			0.172799	0.0849192	0.0704519	0.0374366	0.0240719	0.0112354	--
GTR+G	Casuarina			--	0.264317	0.203644	0.214668	0.230671	0.228618	0.245246
	Alnus			0.264317	--	0.0748022	0.0981364	0.0742502	0.0989171	0.10428
	Betula			0.203644	0.0748022	--	0.0525535	0.0546406	0.0647791	0.0817628
	Corylus			0.214668	0.0981364	0.0525535	--	0.0307635	0.0369745	0.0402251
	Ostryopsis			0.230671	0.0742502	0.0546406	0.0307635	--	0.0228087	0.0258082
	Ostrya			0.228618	0.0989171	0.0647791	0.0369745	0.0228087	--	0.0116488
	Carpinus			0.245246	0.10428	0.0817628	0.0402251	0.0258082	0.0116488	--

[truncated: 2 more sheets: tHpA.Juglandaceae, tHpA.Nothofagaceae]
